# Supplementary material for: Regional variations in mortality and causes of death in Israel, 2009–2013
Source: Isr J Health Policy Res. 2017 Aug 1;6:39. doi: 10.1186/s13584-017-0164-1 (PMC5537988; doi:10.1186/s13584-017-0164-1)
Supplement: Supplementary file 2 — Demographic, socio-economic and health characteristics of sub-districts of Israel. (XLSX 22 kb) [file 13584_2017_164_MOESM2_ESM.xlsx]

## Sheet: additional table 2
Demographic, socio-economic and health characteristics of sub-districts
	Demographic data				Socio-economic data						Health resources and use			Disease and risk factors
Sub-district	Population1	Aged <152	Aged >652	Life expectancy2	Years education3	Immigrant population3	Unemployed3	Supplementary health insurance4	Income male5	Income female5	Acute hospital beds6	Physicians working7	Number physician visits4	Cancer incidence8	Diabetes prevalence4	Hypertension prevalence4	Current smokers9
	1,000s	%	%	years	Average	%	%	%	Average NIS	Average NIS	Rate/1,000 population	Rate/1,000 population	Average/person	Rate/100,000	%	%	%
Jerusalem	956.9	34.9755	7.77	81.686	13	15	4.6	73.3	7028	5162	2.148	3.2	11	332.7	13.8	30.6	21.8
Zefat	108.7	28.8947	8.9987	80.256	12.5	13.4	4.4	93.3	6896	4646	2.577	2.2	13.1	357.9	-14.9	32.2	-32.8
Kinneret	104.6	28.0112	7.93338	80.1808	12	9.5	6.2	63.8	6574	4555	2.429	2.8	10.2	346.1	-24.1	37.7	-30.9
Yizre'el	458.9	31.1943	7.43066	79.6501	11.7	13.7	4.4	68.3	6700	4632	1.689	2.4	12.7	359.2	20.9	36.2	26.2
Akko	577.1	31.5191	6.76926	79.4135	11.6	10.6	4.9	63	6710	4390	1.03	2.1	11.9	365.6	18	32.5	26.3
Golan	42.6	30.5202	4.34896	80.0517	12.1	13.7	2	84.8	5929	4171		..	(8.6)	332.1	..	27.7	..
Haifa	543.2	19.696	15.5533	80.4187	13.1	24.9	3.6	82.2	9102	5616	3.41	5.1	9.4	439.6	14.8	38.1	29.5
Hadera	376.7	31.3021	7.2229	79.0797	12	13.9	2.9	68.3	7796	5035	1.264	1.9	13.1	363	19.2	35.2	31.5
Sharon	414.5	27.8429	10.2092	81.2962	12.5	16.9	3.8	79.4	9022	5733	0.725	1.7	11	355.2	18.7	34.1	25.1
Petach Tikva	636.3	26.6481	9.87432	82.4389	13.4	13.4	2.5	90.7	10998	6620	2.998	4.4	8.9	372.5	13.8	31.8	24.8
Ramla	300.3	30.8003	7.06494	80.4092	12.8	16.3	3.1	81.5	10150	6068	2.805	3.7	11.7	364.2	18	35	29
Rechovot	523.6	23.9391	10.0496	81.8798	13.2	18.5	2.4	89.6	10253	6253	1.062	2.4	9.1	390.4	12.2	33.5	26
Tel Aviv	1290	21.1535	14.4666	81.1897	13.3	15.1	2.2	87	9689	6298	2.49	4.3	10.8	392.5	12.9	32.5	26.9
Ashkelon	483.5	26.2826	11.5447	80.2955	12.4	34.4	3.3	78.3	7554	4610	0.983	1.9	11.3	382.5	19.2	37.7	27.8
Be'er Sheva	630.8	33.5758	7.7676	78.9947	11.7	21.9	4.1	78.2	7292	4812	1.699	2.8	8.7	371.8	15.5	33.7	28
Judea and Samaria	318.3	40.7398	2.91057	83.4018	14.2	14.8	2.5	88	8446	5014		0.5	7.9	296.9	12.1	28.1	23.3
Total Israel	7765.8	28.3	9.8	80.8	12.7	17.4	3.3	80.4	8568	5555	1.9	3.2	10.5	376.4	15.5	33.8	26.5
	( )	Relative sampling error between 25% and 40%
	..	Relative sampling error over 40%
Sources and definitions
1	CBS Statistical abstract of Israel No. 63,average population for 2011.
2	CBS Health and social profile of localities, 2005-2009 (18), age percentages, life expectancy at birth: average 2005-2009
3	Calculated from CBS Labour force survey data, average for 2009-2011 for population aged 15 and over. Immigrants - from 1990.
4	CBS Health and social profile of localities, 2005-2009 (18), based on Health Survey, 2009, for ages 50-74.
5	CBS Health and social profile of localities, 2005-2009 (18), average monthly salary, 2009 National Insurance Institute data.
6	Ministry of Health, Hospitals and daycare facilities in Israel, 2011. Data for 2011.
7	CBS Health and social profile of localities, 2005-2009 (18), calculated from Census data, 2008, doctors working in sub-district.
8	CBS Health and social profile of localities, 2005-2009 (18), based on Cancer Registry in Ministry of Health, average for 2005-2009 for all cancers.
9	CBS Social survey, 2010, data for ages 20 and over.

## Sheet: pop table 1
Jerusalem	956.9
North	1291.9
Zefat	108.7
Kinneret	104.6
Yizre'el	458.9
Akko	577.1
Golan	42.6
Haifa	919.9
Haifa	543.2
Hadera	376.7
Central	1874.7
Sharon	414.5
Petach Tikva	636.3
Ramla	300.3
Rechovot	523.6
Tel Aviv	1290
South	1114.3
Ashkelon	483.5
Be'er Sheva	630.8
Judea and Samaria	318.3
