# Supplementary material for: Regional variations in mortality and causes of death in Israel, 2009–2013
Source: Isr J Health Policy Res. 2017 Aug 1;6:39. doi: 10.1186/s13584-017-0164-1 (PMC5537988; doi:10.1186/s13584-017-0164-1)
Supplement: Supplementary file 4 — SMR for total mortality by district, sub-district and gender, 2009–2013, with 95% confidence intervals (Table 1 with 95% CI). (XLSX 11 kb) [file 13584_2017_164_MOESM4_ESM.xlsx]

## Sheet: additional file 4
SMR1 for total mortality by district, sub-district and gender, 2009-2013 , with 95% confidence intervals
	All
Distict and sub-district/gender	Total	Male	Female
Jerusalem	0.96** (0.95-0.98)	0.96** (0.94-0.98)	0.97** (0.95-0.99)
North	1.01 (0.99-1.02)	1.00 (0.99-1.02)	1.01 (0.99-1.02)
Zefat	1.02 (0.98-1.06)	1.04 (0.98-1.09)	0.99 (0.94-1.05)
Kinneret	1.03 (0.99-1.07)	1.01 (0.96-1.07)	1.04 (0.98-1.10)
Yizre’el	1.02* (1.00-1.04)	1.01 (0.99-1.04)	1.03 (1.00-1.05)
Akko	0.99 (0.97-1.01)	0.99 (0.97-1.02)	0.98 (0.96-1.01)
Golan	0.92* (0.84-0.99)	0.83* (0.74-0.93)	1.01 (0.90-1.13)
Haifa (district)	1.02** (1.01-1.03)	1.02* (1.00-1.03)	1.02* (1.01-1.04)
Haifa	1.02* (1.01-1.03)	1.02* (1.00-1.04)	1.02* (1.00-1.04)
Hadera	1.02 (1.00-1.04)	1.01 (0.98-1.04)	1.03 (0.99-1.06)
Central	0.95** (0.94-0.96)	0.95** (0.94-0.96)	0.95** (0.94-0.97)
Sharon	0.96** (0.94-0.98)	0.97* (0.94-1.00)	0.94** (0.92-0.97)
Petah Tiqwa	0.95** (0.93-0.96)	0.95** (0.92-0.97)	0.95** (0.93-0.97)
Ramla	0.99 (0.96-1.01)	0.97 (0.94-1.01)	0.99 (0.95-1.02)
Rehovot	0.94** (0.92-0.96)	0.93** (0.90-0.95)	0.95** (0.93-0.97)
Tel Aviv	1.03** (1.02-1.04)	1.03** (1.02-1.04)	1.03** (1.02-1.05)
South	1.04** (1.03-1.06)	1.06** (1.05-1.08)	1.02* (1.01-1.04)
Ashqelon	1.03* (1.01-1.04)	1.04* (1.02-1.06)	1.01 (0.99-1.03)
Be'er Sheva	1.06** (1.05-1.08)	1.09** (1.07-1.12)	1.04* (1.01-1.06)
Judea and Samaria	0.87** (0.83-0.90)	0.82** (0.78-0.87)	0.90** (0.85-0.95)
1 SMR – Standardized Mortality Ratio for total population, standardized for age and ethnic-national group.
**	p < 0.001
*	0.001 <= p < 0.05
**	p < 0.001
*	0.001 <= p < 0.05
