# Supplementary material for: Regional variations in mortality and causes of death in Israel, 2009–2013
Source: Isr J Health Policy Res. 2017 Aug 1;6:39. doi: 10.1186/s13584-017-0164-1 (PMC5537988; doi:10.1186/s13584-017-0164-1)
Supplement: Supplementary file 5 — SMR for mortality by leading causes of death, district and sub-district, 2009–2013, with 95% confidence intervals (Table 2 with 95% CI). (XLSX 14 kb) [file 13584_2017_164_MOESM5_ESM.xlsx]

## Sheet: additional file 5
SMR1 for mortality by leading causes of death, district and sub-district, 2009-2013 , with 95% confidence intervals
Distict and sub-district/Cause1	Cancer	Heart disease	Cerebrovascular disease	Diabetes	Kidney disease	Septicemia	CLRD	Accidents	Dementia	Flu/Pneumonia
Jerusalem	0.93** (0.90-0.96)	1.06* (1.02-1.09)	0.90** (0.84-0.96)	0.95 (0.89-1.00)	1.00 (0.92-1.07)	0.75** (0.68-0.81)	1.00 (0.92-1.08)	0.91* (0.84-0.99)	1.25** (1.15-1.35)	1.02 (0.92-1.12)
North	1.02 (1.00-1.05)	1.05** (1.02-1.08)	0.99 (0.94-1.04)	1.11** (1.07-1.16)	0.97 (0.91-1.03)	0.71** (0.66-0.77)	1.05 (0.99-1.12)	1.01 (0.94-1.07)	0.91* (0.83-0.99)	1.16** (1.07-1.25)
Zefat	0.97 (0.89-1.05)	0.93 (0.84-1.03)	0.87 (0.73-1.04)	1.05 (0.89-1.23)	1.00 (0.81-1.22)	0.57** (0.43-0.76)	1.35* (1.10-1.65)	1.43** (1.16-1.74)	1.19 (0.94-1.50)	0.94 (0.71-1.23)
Kinneret	1.04 (0.96-1.12)	1.12* (1.01-1.23)	1.00 (0.84-1.18)	1.28* (1.10-1.49)	0.88 (0.70-1.09)	0.65* (0.49-0.85)	1.06 (0.84-1.32)	1.05 (0.82-1.32)	0.74 (0.52-1.01)	0.97 (0.72-1.28)
Yizre’el	1.06* (1.02-1.10)	1.10** (1.05-1.15)	1.02 (0.94-1.10)	1.28** (1.19-1.37)	0.95 (0.85-1.05)	0.54** (0.47-0.63)	1.11 (0.99-1.23)	0.93 (0.83-1.04)	1.06 (0.92-1.21)	0.78* (0.67-0.91)
Akko	1.01 (0.97-1.04)	1.04 (0.99-1.08)	0.97 (0.89-1.04)	0.98 (0.91-1.05)	1.00 (0.91-1.09)	0.90 (0.81-1.00)	0.95 (0.86-1.05)	1.00 (0.91-1.10)	0.74** (0.63-0.86)	1.59** (1.44-1.75)
Golan	0.92 (0.78-1.08)	0.84 (0.67-1.04)	1.49* (1.11-1.97)	0.80 (0.56-1.12)	1.15 (0.75-1.69)	(0.60) (0.30-1.07)	1.23 (0.80-1.80)	0.90 (0.57-1.35)	(0.67) (0.25-1.46)	(0.68) (0.30-1.35)
Haifa (district)	1.01 (0.99-1.03)	1.06** (1.04-1.09)	0.95* (0.90-0.99)	1.15** (1.10-1.21)	1.24** (1.17-1.30)	0.60** (0.56-0.65)	0.95 (0.89-1.02)	0.96 (0.89-1.03)	0.94 (0.87-1.01)	0.75** (0.68-0.81)
Haifa	0.99 (0.97-1.02)	1.10** (1.07-1.13)	0.92* (0.87-0.98)	1.09* (1.03-1.15)	1.33** (1.26-1.41)	0.60** (0.54-0.65)	0.86** (0.79-0.94)	0.98 (0.89-1.06)	0.83** (0.76-0.91)	0.85** (0.77-0.93)
Hadera	1.05* (1.01-1.10)	0.95 (0.90-1.01)	1.02 (0.93-1.12)	1.33** (1.23-1.44)	0.95 (0.84-1.07)	0.63** (0.53-0.73)	1.18* (1.05-1.33)	0.92 (0.81-1.04)	1.34** (1.17-1.52)	0.42** (0.32-0.53)
Central	0.97* (0.96-0.99)	0.96** (0.94-0.98)	0.97 (0.94-1.01)	0.97 (0.93-1.01)	0.98 (0.93-1.03)	0.91** (0.86-0.95)	0.97 (0.91-1.02)	0.95 (0.90-1.01)	1.01 (0.96-1.07)	0.89** (0.83-0.94)
Sharon	0.97 (0.93-1.00)	0.98 (0.94-1.03)	0.96 (0.88-1.03)	1.05 (0.98-1.14)	0.84** (0.76-0.93)	0.79** (0.70-0.88)	0.91 (0.81-1.02)	1.03 (0.92-1.15)	1.23** (1.11-1.37)	0.75** (0.64-0.86)
Petah Tiqwa	1.00 (0.97-1.03)	0.94* (0.91-0.98)	1.00 (0.94-1.07)	0.99 (0.93-1.06)	1.00 (0.92-1.08)	0.86** (0.78-0.94)	0.99 (0.90-1.08)	0.96 (0.87-1.06)	1.07 (0.97-1.17)	0.94 (0.84-1.05)
Ramla	0.96 (0.91-1.01)	0.95 (0.89-1.01)	1.13* (1.02-1.25)	1.01 (0.91-1.13)	1.10 (0.97-1.25)	1.05 (0.92-1.20)	1.18* (1.02-1.35)	0.96 (0.82-1.12)	0.86 (0.71-1.03)	0.87 (0.71-1.04)
Rehovot	0.95* (0.92-0.98)	0.97 (0.93-1.01)	0.89* (0.82-0.96)	0.85** (0.79-0.92)	1.02 (0.93-1.11)	1.00 (0.92-1.09)	0.90* (0.80-1.00)	0.87* (0.77-0.97)	0.83* (0.74-0.93)	0.94 (0.84-1.06)
Tel Aviv	1.02* (1.01-1.04)	1.00 (0.98-1.03)	1.07** (1.03-1.11)	0.95* (0.92-0.99)	0.94* (0.89-0.98)	1.28** (1.23-1.34)	1.09* (1.03-1.14)	1.05 (0.99-1.11)	1.03 (0.98-1.09)	1.03 (0.97-1.10)
South	1.04* (1.01-1.06)	0.90** (0.88-0.93)	1.08* (1.03-1.14)	0.89** (0.85-0.94)	0.93* (0.88-0.99)	1.56** (1.48-1.64)	0.90* (0.83-0.97)	1.08* (1.01-1.16)	0.90* (0.84-0.98)	1.26** (1.18-1.35)
Ashqelon	1.05* (1.02-1.08)	0.93** (0.89-0.97)	1.15** (1.07-1.22)	0.90* (0.84-0.97)	0.96 (0.88-1.05)	1.28** (1.18-1.38)	0.86* (0.77-0.95)	0.95 (0.85-1.06)	0.73** (0.65-0.82)	1.62** (1.49-1.77)
Be'er Sheva	1.02 (0.99-1.05)	0.88** (0.84-0.92)	1.01 (0.94-1.09)	0.89* (0.82-0.96)	0.90* (0.82-0.99)	1.88** (1.75-2.01)	0.94 (0.85-1.05)	1.20** (1.09-1.31)	1.12* (1.00-1.24)	0.85* (0.74-0.96)
Judea and Samaria	0.90* (0.83-0.96)	0.90 (0.81-1.00)	0.78* (0.64-0.95)	0.61** (0.49-0.76)	0.75* (0.58-0.96)	0.80 (0.62-1.01)	1.01 (0.78-1.29)	1.22* (1.02-1.45)	1.01 (0.76-1.32)	0.89 (0.65-1.19)
	1 SMR – Standardized Mortality Ratio for total population, standardized for age and ethnic-national group.
	( ) Rate based on 5-19 deaths
	**	p < 0.001
	*	0.001 <= p < 0.05
	**	p < 0.001
	*	0.001 <= p < 0.05
1ICD10-codes	Septicemia A40-A41, cancer (malignant neoplasms) C00-C97, Diabetes mellitus E10-E14, Heart diseases I00-I09, I11,I13,I20-I51, Cerebrovascular diseases I60-I69
	Flu/pneumonia J09-J18 CLRD (Chronic Lower Respiratory Disease) J40-J47, Kidney diseases (nephritis, nephrotic syndrome and nephrosis) N00-N07, N17-N19, N25-N27, Accidents V01-X59, Y85-Y86
