# Supplementary material for: Regional variations in mortality and causes of death in Israel, 2009–2013
Source: Isr J Health Policy Res. 2017 Aug 1;6:39. doi: 10.1186/s13584-017-0164-1 (PMC5537988; doi:10.1186/s13584-017-0164-1)
Supplement: Supplementary file 6 — SMR for mortality by selected causes of death, by district and sub-district, 2009–2013, with 95% confidence intervals (Table 3 with 95% CI). (XLSX 15 kb) [file 13584_2017_164_MOESM6_ESM.xlsx]

## Sheet: additional file 6
SMR1 for mortality by selected causes of death, by district and sub-district, 2009-2013 , with 95% confidence intervals
Distict and sub-district/Cause1	Colorectal cancer	Trachea, brochus, lung cancer	Breast cancer	Prostate cancer	Ischemic heart disease	Motor vehicle traffic accidents	Suicide
Jerusalem	1.05 (0.97-1.13)	0.79** (0.74-0.86)	0.99 (0.90-1.08)	1.04 (0.90-1.20)	0.99 (0.95-1.03)	0.74** (0.63-0.85)	0.64** (0.54-0.76)
North	1.04 (0.97-1.11)	1.03 (0.97-1.08)	1.01 (0.93-1.09)	0.93 (0.82-1.07)	1.06* (1.02-1.10)	1.12* (1.02-1.23)	1.06 (0.94-1.19)
Zefat	0.98 (0.78-1.22)	0.90 (0.73-1.09)	0.94 (0.72-1.21)	1.19 (0.81-1.69)	0.99 (0.87-1.12)	2.08** (1.53-2.78)	1.01 (0.67-1.45)
Kinneret	1.18 (0.94-1.45)	1.24* (1.04-1.47)	0.95 (0.71-1.23)	0.97 (0.61-1.47)	1.14* (1.01-1.28)	1.17 (0.80-1.67)	1.25 (0.85-1.77)
Yizre’el	1.13* (1.01-1.26)	0.99 (0.90-1.09)	1.11 (0.97-1.25)	0.96 (0.77-1.19)	1.07* (1.01-1.14)	0.98 (0.82-1.15)	1.17 (0.96-1.40)
Akko	0.94 (0.84-1.05)	1.07 (0.98-1.16)	0.97 (0.85-1.09)	0.86 (0.68-1.06)	1.06* (1.00-1.12)	1.11 (0.97-1.27)	0.92 (0.75-1.12)
Golan	1.14 (0.71-1.75)	0.64* (0.39-0.97)	0.67 (0.34-1.21)	..	(0.95) (0.72-1.23)	(0.94) (0.49-1.64)	(1.22) (0.58-2.24)
Haifa (district)	1.01 (0.95-1.07)	1.00 (0.94-1.05)	0.95 (0.88-1.02)	0.97 (0.87-1.09)	1.09** (1.05-1.13)	0.87 (0.76-1.00)	1.04 (0.92-1.17)
Haifa	0.96 (0.90-1.04)	1.00 (0.94-1.07)	0.93 (0.85-1.02)	0.96 (0.83-1.09)	1.16** (1.12-1.20)	0.86 (0.71-1.04)	1.04 (0.90-1.20)
Hadera	1.15* (1.02-1.29)	0.99 (0.89-1.10)	1.00 (0.86-1.15)	1.03 (0.81-1.30)	0.86** (0.80-0.93)	0.89 (0.72-1.08)	1.04 (0.83-1.28)
Central	0.98 (0.93-1.03)	0.97 (0.93-1.02)	0.99 (0.94-1.05)	0.96 (0.88-1.05)	0.96* (0.93-0.98)	0.94 (0.85-1.04)	0.97 (0.88-1.05)
Sharon	0.88* (0.78-0.98)	1.04 (0.95-1.14)	0.96 (0.85-1.09)	0.97 (0.79-1.17)	0.95 (0.89-1.01)	1.02 (0.83-1.24)	0.90 (0.73-1.09)
Petah Tiqwa	1.04 (0.96-1.13)	0.97 (0.90-1.05)	0.99 (0.90-1.09)	1.00 (0.85-1.16)	0.92** (0.88-0.97)	0.89 (0.73-1.07)	0.96 (0.83-1.12)
Ramla	0.98 (0.85-1.13)	0.93 (0.82-1.06)	0.92 (0.78-1.08)	1.06 (0.82-1.36)	1.00 (0.92-1.08)	0.86 (0.65-1.13)	0.90 (0.71-1.13)
Rehovot	0.97 (0.89-1.06)	0.94 (0.86-1.02)	1.03 (0.94-1.14)	0.87 (0.73-1.04)	0.99 (0.94-1.04)	0.98 (0.79-1.19)	1.05 (0.90-1.21)
Tel Aviv	0.93* (0.89-0.98)	1.08** (1.04-1.13)	1.10* (1.04-1.16)	1.04 (0.96-1.14)	1.01 (0.98-1.04)	0.86* (0.75-0.97)	1.16* (1.06-1.27)
South	1.07* (1.01-1.14)	1.04 (0.99-1.10)	0.93 (0.86-1.01)	1.06 (0.94-1.19)	0.91** (0.88-0.95)	1.32** (1.18-1.47)	1.07 (0.96-1.19)
Ashqelon	1.17** (1.08-1.27)	1.08 (1.00-1.16)	0.93 (0.83-1.04)	1.00 (0.85-1.17)	0.94* (0.89-0.99)	1.22* (1.01-1.47)	1.03 (0.88-1.21)
Be'er Sheva	0.96 (0.87-1.05)	1.01 (0.93-1.09)	0.94 (0.84-1.05)	1.13 (0.95-1.33)	0.88** (0.83-0.93)	1.38** (1.21-1.58)	1.10 (0.94-1.28)
Judea and Samaria	1.05 (0.86-1.27)	0.91 (0.76-1.08)	0.82 (0.65-1.02)	0.90 (0.58-1.34)	0.84* (0.73-0.97)	1.57** (1.23-1.98)	0.70* (0.52-0.93)
	1 SMR – Standardized Mortality Ratio for total population, standardized for age and ethnic-national group.
	( ) Rate based on 5-19 deaths
	.. Less than 5 deaths
	**	p < 0.001
	*	0.001 <= p < 0.05
	**	p < 0.001
	*	0.001 <= p < 0.05
1ICD10-codes	Colorectal cancer C18-C21,Trachea,bronchus, lung cancer C33-C34, Breast cancer C50, Prostate cancer C61, Ischemic heart diseases I20-I25 ,
	Motor vehicle traffic accidents V02-V04,V09,V12-V14,V19-V79,V82-V87,V89 , Suicide X60-X84, Y87.0
